# Supplementary material for: UICC Staging after Neoadjuvant/Perioperative Chemotherapy Reveals No Significant Survival Differences Compared to Primary Surgery for Locally Advanced Gastric Cancer
Source: Cancers (Basel). 2022 Dec 14;14(24):6169. doi: 10.3390/cancers14246169 (PMC9777228; doi:10.3390/cancers14246169)
Supplement: Supplementary file 1 [file cancers-14-06169-s001.zip]

Archive with 1 entries (1 files):
- cancers-2005737-supplementary.pdf
